# Supplementary material for: Kribbellichelins A and B, Two New Antibiotics from Kribbella sp. CA-293567 with Activity against Several Human Pathogens
Source: Molecules. 2022 Sep 26;27(19):6355. doi: 10.3390/molecules27196355 (PMC9570599; doi:10.3390/molecules27196355)
Supplement: Supplementary file 1 [file molecules-27-06355-s001.zip]

Archive with 1 entries (1 files):
- molecules-1871121-supplementary.pdf
